# Supplementary material for: Comprehensive In Silico Characterization and Expression Pro-Filing of DA1/DAR Family Genes in Brassica rapa
Source: Genes (Basel). 2022 Sep 2;13(9):1577. doi: 10.3390/genes13091577 (PMC9498896; doi:10.3390/genes13091577)
Supplement: Supplementary file 1 [file genes-13-01577-s001.zip › Table S1.xlsx]

## Sheet: Sheet1
Species	Gene ID	Gene name	Chromosome	Full protein sequence
Arabidopsis thaliana	AT1G19270	AtDA1	Chr1	MGWFNKIFKGSNQRLRVGNNKHNHNVYYDNYPTASHDDEPSAADTDADNDEPHHTQEPSTSEDNTSNDQENEDIDRAIALSLLEENQEQTSISGKYSMPVDEDEQLARALQESMVVGNSPRHKSGSTYDNGNAYGAGDLYGNGHMYGGGNVYANGDIYYPRPITFQMDFRICAGCNMEIGHGRFLNCLNSLWHPECFRCYGCSQPISEYEFSTSGNYPFHKACYRERYHPKCDVCSHFIPTNHAGLIEYRAHPFWVQKYCPSHEHDATPRCCSCERMEPRNTRYVELNDGRKLCLECLDSAVMDTMQCQPLYLQIQNFYEGLNMKVEQEVPLLLVERQALNEAREGEKNGHYHMPETRGLCLSEEQTVSTVRKRSKHGTGKWAGNITEPYKLTRQCEVT…
	AT4G36860	AtDAR1	Chr4	MGWLTKILKGSSHKFSDGQCNGRYREDRNLEGPRYSAEGSDFDKEEIECAIALSLSEQEHVIPQDDKGKKIIEYKSETEEDDDDDEDEDEEYMRAQLEAAEEEERRVAQAQIEEEEKRRAEAQLEETEKLLAKARLEEEEMRRSKAQLEEDELLAKALQESMNVGSPPRYDPGNILQPYPFLIPSSHRICVGCQAEIGHGRFLSCMGGVWHPECFCCNACDKPIIDYEFSMSGNRPYHKLCYKEQHHPKCDVCHNFIPTNPAGLIEYRAHPFWMQKYCPSHERDGTPRCCSCERMEPKDTKYLILDDGRKLCLECLDSAIMDTHECQPLYLEIREFYEGLHMKVEQQIPMLLVERSALNEAMEGEKHGHHHLPETRGLCLSEEQTVTTVLRRPRIGAGY…
	AT2G39830	AtDAR2	Chr2	MDSSSSSSSSSPSSSYGVARVSHISNPCIFGEVGSSSSSTYRDKKWKLMKWVSKLFKSGSNGGGSGAHTNHHPPQFQEDENMVFPLPPSSLDDRSRGARDKEELDRSISLSLADNTKRPHGYGWSMDNNRDFPRPFHGGLNPSSFIPPYEPSYQYRRRQRICGGCNSDIGSGNYLGCMGTFFHPECFRCHSCGYAITEHEFSLSGTKPYHKLCFKELTHPKCEVCHHFIPTNDAGLIEYRCHPFWNQKYCPSHEYDKTARCCSCERLESWDVRYYTLEDGRSLCLECMETAITDTGECQPLYHAIRDYYEGMYMKLDQQIPMLLVQREALNDAIVGEKNGYHHMPETRGLCLSEEQTVTSVLRRPRLGAHRLVGMRTQPQRLTRKCEVTAILVLYGLPR…
	AT5G66640	AtDAR3	Chr5	MSCCFSCFKHDPSKDPLNTALVISRYEEEDRMVRRKRQEEDEKIEIERVKEESLKLAKQAEEKRRLEESKEQGKRIQVDDDQLAKTTSKDKGQINHSKDVVEEDVNPPPSIDGKSEIGDGTSVNPRCLCCFHCHRPFVMHEILKKGKFHIDCYKEYYRNRNCYVCQQKIPVNAEGIRKFSEHPFWKEKYCPIHDEDGTAKCCSCERLEPRGTNYVMLGDFRWLCIECMGSAVMDTNEVQPLHFEIREFFEGLFLKVDKEFALLLVEKQALNKAEEEEKIDYHRAAVTRGLCMSEEQIVPSIIKGPRMGPDNQLITDIVTESQRVSGFEVTGILIIYGLPRHGESTSFIFFVILITGYKNLKLELEEGLCQALGLRWLESQTFASTDAAAAAAVASSSSF…
	AT5G66630	AtDAR5	Chr6	MPISDVASLVGGAALGAPLSEIFKLVIEEAKKVKDFKPLSQDLASTMERLVPIFNEIDMMQQGSNRGTSELKVLTETMERAGEMVHKCSRIQWYSIAKKALYTREIKAINQDFLKFCQIELQLIQHRNQLQYMRSMGMASVSTKADLLSDIGNEFSKLCLVAQPEVVTKFWLKRPLMELKKMLFEDGVVTVVVSAPYALGKTTLVTKLCHDADVKEKFKQIFFISVSKFPNVRLIGHKLLEHIGCKANEYENDLDAMLYIQQLLKQLGRNGSILLVLDDVWAEEESLLQKFLIQLPDYKILVTSRFEFTSFGPTFHLKPLIDDEVECRDEIEENEKLPEVNPPLSMCGGCNSAVKHEESVNILGVLWHPGCFCCRSCDKPIAIHELENHVSNSRGKFHK…
	AT5G66620	AtDAR6	Chr7	MASDYYSSDDEGFGEKVGLIGEKDRFEAETIHVIEVSQHEADIQKAKQRSLATHEAEKLDLATHEAEQLDLAIQEFSRQEEEEERRRTRELENDAQIANVLQHEERERLINKKTALEDEEDELLARTLEESLKENNRRKMFEEQVNKDEQLALIVQESLNMEEYPIRLEEYKSISRRAPLDVDEQFAKAVKESLKNKGKGKQFEDEQVKKDEQLALIVQESLNMVESPPRLEENNNISTRAPVDEDEQLAKAVEESLKGKGQIKQSKDEVEGDGMLLELNPPPSLCGGCNFAVEHGGSVNILGVLWHPGCFCCRACHKPIAIHDIENHVSNSRGKFHKSCYERYCYVCKEKKMKTYNNHPFWEERYCPVHEADGTPKCCSCERLEPRESNYVMLADGRW…
	AT5G66610	AtDAR7	Chr8	MWCLSCFKPSTKHDPSEDRFEEETNIVTGISLYEDVILRQRRSEADQIEWAIQDSFNPQETSRCRQREEDDQIARGLQYVEETELDKSVVDEEDQQLSKIVEESLKEKGKSKQFEDDQVENDEQQALMVQESLYMVELSAQLEEDKNISTIPPLNEDAQLQKVIWESAKGKGQIEHFKDPVEEDGNLPRVDLNVNHPHSICDGCKSAIEYGRSVHALGVNWHPECFCCRYCDKPIAMHEFSNTKGRCHITCYERSHPNCHVCKKKFPGRKYKEHPFWKEKYCPFHEVDGTPKCCSCERLEPWGTKYVMLADNRWLCVKCMECAVMDTYECQPLHFEIREFFGSLNMKVEKEFPLLLVEKEALKKAEAQEKIDNQHGVVTRGICLSEGQIVNSVFKKPTM…
Brassica rapa	BraA06g014880.3C	BrDA1.1	A06	MGWFNKIFKGSTQRFRLGNDHDHNGYYQSYPHDEPSADTDPDPDPDETHTQEPSTSEEDTSGQENEDIDRAIALSLIENSQGQTNNTCAGKYAMVDEDEQLARAIQESMVVGNTPRQKHGSSYDIGNAYGAGDVYGNGHMHGGGNVYANGDIYYPRPTAFPMDFRICAGCNMEIGHGRYLNCLNALWHPECFRCYGCRHPISEYEFSTSGNYPFHKACYRERYHPKCDVCSLFIPTNHAGLIEYRAHPFWVQKYCPSHEHDATPRCCSCERMEPRNTGYVELNDGRKLCLECLDSAVMDTFQCQPLYLQIQEFYEGLFMKVEQDVPLLLVERQALNEAREGEKNGHYHMPETRGLCLSEEQTVSTVRKRSKHGTGNWAGNMITEPYKLTRQCEVTAILI…
	BraA06g015110.3.5C	BrDA1.2	A06	MGWFNKIFKGSTQRFRLGNDHDHNGYYQSYPHDEPSADTDPDPDPDETHTQEPSTSEEDTSGQENEDIDRAIALSLIENSQGQTNNTCAANAGKYAMVDEDEQLARAIQESMVVGNTPRQKHGSSYDIGNAYGAGDVYGNGHMHGGGNVYANGDIYYPRPTAFPMDFRICAGCNMEIGHGRYLNCLNALWHPECFRCYGCRHPISEYEFSTSGNYPFHKACYRERYHPKCDVCSLFIPTNHAGLIEYRAHPFWVQKYCPSHEHDATPRCCSCERMEPRNTGYVELNDGRKLCLECLDSAVMDTFQCQPLYLQIQEFYEGLFMKVEQDVPLLLVERQALNEAREGEKNGHYHMPETRGLCLSEEQTVSTVRKRSKHGTGNWAGNMITEPYKLTRQCEVTA…
	BraA06g015150.3.1C	BrDA1.3	A06	MAITREDTSGQENEDIDRAIALSLIENSQGQTNNTCAGKYAMVDEDEQLARAIQESMVVGNTPRQKHGSSYDIGNAYGAGDVYGNGHMHGGGNVYANGDIYYPRPTAFPMDFRICAGCNMEIGHGRYLNCLNALWHPECFRCYGCRHPISEYEFSTSGNYPFHKACYRERYHPKCDVCSLFIPTNHAGLIEYRAHPFWVQKYCPSHEHDATPRCCSCERMEPRNTGYVELNDGRKLCLECLDSAVMDTFQCQPLYLQIQEFYEGLFMKVEQDVPLLLVERQALNEAREGEKNGHYHMPETRGLCLSEEQTVSTVRKRSKHGTGNWAGNMITEPYKLTRQCEVTAILILFGLPRLLTGSILAHEMMHAWMRLKGFRTLSQDVEEGICQVMAHKWLEAELA…
	BraA08g028280.3C	BrDA1.4	A08	MGWLNKIFKGSNQRHPMGNEHYHHNGGYYDNYPHEHSEPTDADHTQEPSTSEEETWNGKENEEVDRVIALSILEEENQRPETNTGASGKHAMMDDDEQLARAIQESMIARNGTTYDFGNAYGNGHMHGGGNVYDNGDIYYPRPIAFSMDFRICAGCNMEIGHGRYLNCLNALWHPQCFRCYGCSHPISEYEFSTSGNYPFHKACYRERFHPKCDVCSLFISTNHAGLIEYRAHPFWVQKYCPSHEHDATPRCCSCERMEPRNTGYFELNDGRKLCLECLDSSVMDTFQCQPLYLQIQEFYEGLNMTVEQEVPLLLVERQALNEAREGERNGHYHMPETRGLCLSEEQTVRTVRKRSKGNWSGNMITEQFKLTRRCEVTAILILFGLPRLLTGSILAHEM…
	BraA08g028910.3.5C	BrDA1.5	A08	MGWLNKIFKGSNQRHPMGNEHYHHNGGYYDNYPHEHSEPTDADHTQEPSTSEEETWNGKENEEVDRVIALSILEEENQRPETNTGAWKHAMMDDDEQLARAIQESMIARNGTTYDFGNAYGNGHMHGGGNVYDNGDIYYPRPIAFSMDFRICAGCNMEIGHGRYLNCLNALWHPQCFRCYGCSHPISEYEFSTSGNYPFHKACYRERFHPKCDVCSLFISTNHAGLIEYRAHPFWVQKYCPSHEHDATPRCCSCERMEPRNTGYFELNDGRKLCLECLDSSVMDTFQCQPLYLQIQEFYEGLNMTVEQEVPLLLVERQALNEAREGERNGHYHMPETRGLCLSEEQTVRTVRKRSKGNWSGNMITEQFKLTRRCEVTAILILFGLPRLLTGSILAHEMM…
	BraA01g001960.3.5C	BrDAR1.1	A01	MPMGWLTKILKGSSHKYSDGQANRRYNREDRSLDTPRYSAEGSDFDKEEIECAIALSLSEQEHVIPQDDKGKKVIEYKSETEEDDDEDEDEDEDEEDDDEEHMRAQVEAAEEEEKKVAQAQIEEEEKRRAEEAELEELEKQLAKARLEEEEVRRAKAQLEEDEQLAKAIQESMNVGSPPPGYDSGSVFPSYPFLVPSRICTGCRAEIGHGRFLSCMGGVWHPECFCCHACDKPIIDCEFSMSGNRPYHKLCYKEQHHPKCDVCHNFIPTNPAGLIEYRAHPFWMQKYCPSHERDGTPRCCSCERMEPKDTKYLILDDGRKLCLECLDSAIMDTNECQPLYLEIREFYEGLHMKVEQQIPMLLVERSALNEAMEGEKHGHHHLPETRGLCLSEEQTVTTV…
	BraA01g001980.3C	BrDAR1.2	A01	MPMGWLTKILKGSSHKYSDGQANRRYNREDRSLDTPRYSAEGSDFDKEEIECAIALSLSEQEHVIPQDDKGKKVIEYKSETEEDDDEDEDEDEDEEDDDEEHMRAQVEAAEEEEKKVAQAQIEEEEKRRAEEAELEELEKQLAKARLEEEEVRRAKAQLEEDEQLAKAIQESMNVGSPPPGYDSGSVFPSYPFLVPSRICTGCRAEIGHGRFLSCMGGVWHPECFCCHACDKPIIDCEFSMSGNRPYHKLCYKEQHHPKCDVCHNFIPTNPAGLIEYRAHPFWMQKYCPSHERDGTPRCCSCERMEPKDTKYLILDDGRKLCLECLDSAIMDTNECQPLYLEIREFYEGLHMKVEQQIPMLLVERSALNEAMEGEKHGHHHLPETRGLCLSEEQTVTTV…
	BraA01g001960.3.1C	BrDAR1.3	A01	MDTLGFALVINYILCLRFGKRLLLMPMGWLTKILKGSSHKYSDGQANRRYNREDRSLDTPRYSAEGSDFDKEEIECAIALSLSEQEHVIPQDDKGKKVIEHMRAQVEAAEEEEKKVAQAQIEEEEKRRAEEAELEELEKQLAKARLEEEEVRRAKAQLEEDEQLAKAIQESMNVGSPPPGYDSGSVFPSYPFLVPSRFLSCMGGVWHPECFCCHACDKPIIDCEFSMSGNRPYHKLCYKEQHHPKCDVCHNFIPTNPAGLIEYRAHPFWMQKYCPSHERDGTPRCCSCERMEPKDTKYLILDDGRKLCLECLDSAIMDTNECQPLYLEIREFYEGLHMKVEQQIPMLLVERSALNEAMEGEKHGHHHLPETRGLCLSEEQTVTTVLRRPKIGAGYKLID…
	BraA05g006240.3C	BrDAR2.1	A05	MLAISQILVSLVREAGSSSSSTYRDKKWNLMKWVSKLFKSGSSGGGGGGGARTNHHPPQFQEDENMVFPLHPSSLDDRSRGARDKEELDRAMSRSLADDRRRPHGYGWSMDNNSDFPRPFHGGLNPSSFIPPYEPSYQFRRRQRICGGCNRDIGMGNYLGCMGTFFHPECFCCHSCRYPITEHEFSLSGTKPYHKICFKELTHPKCEVCHHFIPTNDAGLIEYRCHPFWNQKYCPSHEYDKTGRCCSCERLESWDVRYYTLEDGRSLCLECMETAITDTGDCQPLYHSIRDYYEGMYMKLEQQIPMLLVQREALNDAIVGEKNGYHHMPETRGLCLSEEQTVTSVLKRPRLGAHRLVGMRTQPRKLTRKCEVTAILVLYGLPRLLTGAILAHELMHGWL…
	BraA03g021030.3.5C	BrDAR2.2	A03	MDSSSYGVSHVSHISNPCIFGAGSSSSPEKKWNLMKWVSKLFKSGSNGGTGGARTNHHPPQFQEDENMVFPLPPSSSDDRSRASRDKEELDRVLSVSLADDTNRPYGYGWSLDNNSDFPRPFHSGLNPSFIPPYEPSYQVRRPQRICGGCNSDIGLGNYLGCMGTFFHPDCFCCDSCRYPITEHEFSLSGTKPYHQICFKELTHPKCEVCHHFIPTNDAGLIEYRCHPFWNQKYCPSHEHDRTARCCSCERLESWEVRYYTLDDGRSLCLECMETAITDTGDCQPLYHAIRDYYEGMYMKLEQQIPMLLVQREALNDAIVGEKHGYHHMPETRGLCLSEEQTVTSVLKRPRLGAHRLVGMRTQPQKLTRKCEVTAILVLYGLPRLLTGAILAHELMHGW…
	BraA05g006190.3.1C	BrDAR2.3	A05	MFALTNQDDRSRGARDKEELDRAMSRSLADDRRRPHGYGWSMDNNSDFPRPFHGGLNPSSFIPPYEPSYQFRRRQSRICGGCNRDIGMGNYLGCMGTFFHPECFCCHSCRYPITEHEFSLSGTKPYHKICFKELTHPKCEVCHHFIPTNDAGLIEYRCHPFWNQKYCPSHEYDKTGRCCSCERLESWDVRYYTLEDGRSLCLECMETAITDTGDCQPLYHSIRDYYEGMYMKLEQQIPMLLVQREALNDAIVGEKNGYHHMPETRGLCLSEEQTVTSVLKRPRLGAHRLVGMRTQPRKLTRKCEVTAILVLYGLPRNLNPEVEEGICQVLSYMWLESEVLSDPLSRNKGGKSNVEKKLGEFFKHQIAHDASPAYGGGFRAANAAVSKYGLHRTLDHIRY…
	BraA03g021060.3.1C	BrDAR2.4	A03	MVALQEEYLVGLEELREEDSRLEGRVLQSERQRIRRHSKVAEEPWSTKEQQNRRCHDTVATKLSFEMEESQVNPCQKKEMREITCEDGSPLPEAAGDVSAVTDSSIVEESLRYGWSLDNNSDFPRPFHSGLNPSFIPPYEPSYQIPTNDAGLIEYRCHPFWNQKYCPSHEHDRTARCCSCERLESWEVRYYTLDDGRSLCLECMETAITDTGDCQPLYHAIRDYYEGMYMKLEQQIPMLLVQREALNDAIVGEKHGYHHMPETRGLCLSEEQTVTSVLKRPRLGAHRLVGMRTQPQKLTRKCEVTAILVLYGLPRLLTGAILAHELMHGWLRLKGYRNLNPEVEEGICQVLSYMWLESEVLSDPSSRNMPSTSSATSSSSSSSHSNKKGGKSNVEKKLG…
	BraA05g006160.3.5C	BrDAR2.5	A05	MDSSSSSSSSSSYGVAHVSHISNPCIFGEAGSSSSSTYRDKKWNLMKWVSKLFKSGSSGGGGGGGARTNHHPPQFQEDENMDDRSRGARDKEELDRAMSRSLADDRRRPHGYGWSMDNNSDFPRPFHGGLNPSSFIPPYEPSYQFRRRQRICGGCNRDIGMGNYLGCMGTFFHPECFCCHSCRYPITEHEFSLSGTKPYHKICFKELTHPKCEVCHHFIPTNDAGLIEYRCHPFWNQKYCPSHEYDKTGRCCSCERLEVVKYLIMKYFFLIIDKSIQINTVFFYVVTMKSWDVRYYTLEDGRSLCLECMETAITDTGDCQPLYHSIRDYYEGMYMKLEQQIPMLLVQREALNDAIVGEKNGYHHMPETRGLCLSEEQTVTSVLKRPRLGAHRLVGMRTQ…
	BraA09g009490.3C	BrDAR3.1	A09	MGWFSCFSSSTKQDDPSEDHYKTVIKISRHEKEDGIVRQKREKAEQVQTERAKEMSLKQFEKEVAERRLQESKEEGKRKQVDDDDDDQVDTEQIEMNKVMEESLKLFQKEEEKRRLEKSKEEGKRKQVEEEGQFKHSKDKEVAPPSICNGCKSEIKDGLSVKAFGDLWHPHCLCCLHCHKSIALDKIAKRGKFHKSCYKEHRHPTCCVCQKKIPPTEEGIKYNEHPFWKEKYCPCHDRDGTAKCCSCERLEPRGTNFVMLGDDRWLCLQCIGSSVMDTYECIDLHVEIREFFDGSFLPVDKEFPLLLVEKQALNKAEKEEKIDYQHAVVTRGICLSEEQSVTSVKERPKRGPNNTLINMVTETQMVSGCEVTAILIIYGLPRLLTGYILAHEMMHAYLR…
	BraA07g017320.3C	BrDAR6.1	A07	MWCLSCLKPSTSEDPFEAEIDLALDVSREEADIQEAKQLAFALQESSLLQKQQEEKRRAGELEKDAQIARAFQYDETERELDNNSALEDETYEQPAKIAVESFQDKGKIKQFEEQVKNDEQVAQDLQNRFNKMAYEESPGLHVLDDKDEQLAKTVKSSKEKRKSKQLEEQVKKDEQVAQDLQNRFNKRAFEESHDNAVLDELANTVKSFKEKRKSKQFEEQVKSDEQVAQDLQNLLSEMPYKESAGLHDNSVLGNEGELFPKTVGRSLKVKGKEKIHEDEQVKKDEELALVLQESLNMVEPPPRPRIEERKSNPRRAALDVKKSSKEKGKGKKSEGEQVKKDEELALVLQESLNMVEPPPPPPNEEHKSISRRAAFDVQEQLAKEKGKGKQIEDEQVKK…
	BraA09g009700.3.1C	BrDAR6.2	A09	MGCFCFKPSTSEDPFEAETDIVKQVSSNDAHVQEDEQLALAIQKSKEDEEERRPTRDLEEHAHERGERQNNYDNSSSLKDKKEGQTSEESVKEKDKRKQFEEENEEQRIIWESLKDKGQTKPSEDEVIPPRRKYVLTLFKNVHTYSKCGGCHSEIEQGGSVDVFGVPWHPECFSCGACRNPIAVHEVSNSRGKFHKNCYNRYCYVCQEKVKIREYNSHPFWKEIYCPAHETDGTPKCCSCERLEPRETEFVMLDDGRWLCLECMDSAVMDTDEVQPLHFEIRDFFHGLFLPVEKEFSLLLVEKQALNKAEEEEKIDNQHGVVTRGICLSEEQIVTNVSKGPKMGENKQLTGKTTESQRVVSGCPVTAILILYGLPRLLTGSIMAHEMMHAYLRLNGHNN…
	BraA09g009770.3.5C	BrDAR6.3	A09	MGENKQLTGKTTESQRVVSGCPVTAILILYGLPRLLTGSIMAHEMMHAYLRLNGHNNLNKVLEEGICQVLGHMWLETQRYAPIDVAAASSSSSSNAAKKGEWSELEKKLVDFYKYEIETDESAVYGEGFRKVNYMVTNSSLQETLKEILPRRG
Brassica olerance	BolC05g016910.2J	BolDA1.1	C05	MGWFNKIFKGSTQRFRLGNDHDHNGYYQSYPHDEPSADTDPDETHTQEPSTSEEDTSGQENEDIDRAIALSLIENSQGHTNTGAVNAGKYAMVDEDEQLARAIQESMVVGNTPRQKHGSSYDIGNAYGAGDVYGNGHMHGGGNVYANGDIYYPRPTAFPMDFRICAGCNMEIGHGRYLNCLNALWHPECFRCYGCRHPISEYEFSTSGNYPFHKACYRERYHPKCDVCSLFIPTNHAGLIEYRAHPFWVQKYCPSHEHDATPRCCSCERMEPRNTGYVELNDGRKLCLECLDSAVMDTFQCQPLYLQIQEFYEGLFMKVEQDVPLLLVERQALNEAREGEKNGHYHMPETRGLCLSEEQTVSTVRKRSKHGTGNWAGNMITEPYKLTRQCEVTAILILF…
	BolC08g027810.2J	BolDA1.2	C08	MGWLNKIFKGSNQRPPVGNEHYHHNGGYYENYPHEHSEPSAETDADHTQEPSTSEEETWNGKENEEVDRAIALSILEEENQGPETNTGAWKHAMMDDDEQLARAIQESMIVRNGTTYDFGNAYGNGHMHGGGNVYDSGDIYYPRPIAFSMDFRICAGCNMEIGHGRYLNCLNALWHPQCFRCYGCSHPISEYEFSTSGNYPFHKACYRERFHPKCDVCSLFIPTNRAGLIEYRAHPFWVQKYCPSHEHDATPRCCSCERMESRNTGYFELNDGRKLCLECLDSSVMDTFQCQPLYLQIQEFYEGLNMTVEQEVPLLLVERQALNEAREGERNGHYHMPETRGLCLSEEQTVRTVRKRSKGNWSGNMITEQFKLTRRCEVTAILILFGLPRLLTGSILAH…
	BolC01g002150.2J	BolDA1.3	C01	MGWLTKILKGSSHKYSDGQANRRYNREDRSLLDTPRYSAEGSDFDKEEIECAIALSLSEQEHVIPQDDKGKKVIEYKSETEEEDDEDEDDEEEDDDEEHMRAQVEAEEEEEKKLAQAQVEEEEKRRAESELEELEKQLAKARVEDEEIRRAKAQLEEDEQLAKALQESMNVGSPPPGYDSGSVFPSYPFLVPSSILFNCIWRICTGCRGEIGHGRFLSCMGGVWHPECFCCHACDKPIIDYEFSMSGNRPYHKLCYKEQHHPKCDVCHNFIPTNPAGLIEYRAHPFWMQKYCPSHERDGTPRCCSCERMEPKDTKYLILDDGRKLCLECLDSAIMDTNECQPLYLEIREFYEGLHMKVEQQIPMLLVERSALNEAMEGEKHVIDLYVCLHTLFCFNLLL…
	BolC04g008040.2J	BolDA1.4	C04	MDSSSSSSSSSSYGVAHVSHISNPCIFGEAGSSSSSTYRDKKWNLMKWVGKLFKSGSSGGGARTNHHPPQFQEDENMVFPLHPSSLDDRSRGARDKEEFDRAMSLSRADDRRRPHGYGWSMDNNSDFPRPFHGGLNPPSFIPPYEPSYQFRRRQRICGGCNRDIGMGNYLGCMGTFFHPECFCCHSCRYPITEHEFSLSGTKPYHKICFKELTHPKCEVCHHFIPTNDAGLIEYRCHPFWNQKYCPSHEYDKTARCCSCERLESWDVRYYTLEDGRSLCLECMETAITDTGDCQPLYHSIRDYYEGMYMKLEQQIPMLLVQREALNDAIVGEKNGYHHMPETRGLCLSEEQTVTSVLKRPRLGAHRLVGMRTQPRKLTRKCEVTAILVLYGLPRLLTGA…
	BolC03g024040.2J	BolDA1.5	C03	MDSSSYGVSHVSHISNPCIFGAGSSSSPGKKWNLMKWVSKLFKSGSNGGTSGARTNHHPPQFQEDENMVFPLPPSSSDDRSRASRDKEELDRALSVSLADDTNRPYGYGWSMDNNSDFPRPFHSGLNPSFIPPYEPSYQVRRPQRICGGCNSDIGLGNYLGCMGTFFHPDCFCCDSCRYPITEHEFSLSGTKPYHKICFKELTHPKCEVCHHFIPTNDAGLIEYRCHPFWNQKYCPSHEHDRTARCCSCERLESWEVRYYTLDDGRSLCLECMETAITDTGDCQPLYHAIRDYYEGMYMKLEQQIPMLLVQREALNDAIVGEKHGYHHMPETRGLCLSEEQTVTSVLKRPRLGAHRLVGMRTQPQKLTRKCEVTAILVLYGLPRLLTGAILAHELMHGW…
	BolC09g010770.2J	BolDA1.6	C09	MGCFSCFSPSTTQDDPSEDHYKTVIKISRHEKEDGIVRQKREKAEQVQTERAKEMSLKQFAKEEAKRRLQESKEEGKRKQVDDDDDQVDTEQIEMNEVMEESLKLFQKEEEKRRLEKSNEEGKRKQVEEEGQFKHSKDKEVALPSICNGCKSEIKDGLSVKAFGDLWHPHCLCCLHCHKPIALDKIAKRGKFHKSCYKEHRHPTCCVCQKKIPSTEEGIKYNEHPFWKEKYCPCHDRDGTAKCCSCERLEPRGTNFVMLGDDRWLCLQCIGSSVMDTYECIDLHVEIREFFDGLFLPVDKEFPLLLVEKQALNKAEKEEKIDYQHAVVTRGICLSEEQNVTSVKERPKRGPNNTLINMVTETQMVSGCEVTAILIIYGLPRLLTGYILVHEMMHAYLRL…
	BolC09g010840.2J	BolDA1.7	C09	MGCFSCFKPSTSEDPFEAETDIVKQVSSNDAHVQEDEQLALAIQKSQEDEEERRRIRDLEEHAQERGERQNYDNSSSLKGKMDGQTSEESVKEKEKRKQFEEELKQDEQLAVSPPPPRSKCGGCHSEIEHGGSVDVFGVPWHPECFSCGACRNPIAVHEVQNHVSNSRGKFHKNCYNRYCYVCQEKVKTREYNSHPFWKEIYCPAHETDGTPKCCSCERLEPRETDFVMLDDGRWLCLECMESAVMDTDEVQPLHFEIRDFFHGLFLPVEKEFSLLLVEKQALNKAEEEEKIDNQHGVVTRGICLSEEQIVTNVSKGPKMGENKQLTGKTTESQRVVSGCPVTAILILYGLPRLLTGSIMAHEMMHAYLRLNGHNNLNKVLEEGICQVLGHMWLETQRY…
	BolC07g024460.2J	BolDA1.8	C07	MSLGIFFRVSNNHLTHEWSSGLPLAQAPFAWQISGLSDSCSFGSSSGERLPKSVKEWDPEEEEDVDPFEAEIDLALAVSREEADIQEAKQLASALQESSRLQKQHEDEEKRRARELEKDAQIARAFQYDERDNNSALEDEKHEQPAKIAVESFQDKGKIKQFEEQVKNDEQVAQDLQNRFHKMAYEESLGLHVLDDKDEQLAKTVKSSKEKRKSKQFEEQVKKDEQVAQDLQNRFNKMAYEESHDNAVLDELANTVKSFKEKRKSKQFEEQVKNDEQVAHDLQNLLSEMPYKESARLHDNSVLGNEDEQFPKTVGRSLKVKGKEKILEDEQVKKDEELAARVHERLNMHVKKDEELALVLQESLNMVEPPPRPRIEERKNIPRGAALDVKKSSKEKGKG…
	BolC09g010820.2J	BolDA1.9	C09	MGCFSCFKPSPSEDPFEVETAIVKEVSWYEAHIQEAERLALVIQEAEQLDWAIQESEQQQQEEEENDEQLPPPPPPPPLKEHNNISSRAPLDEDDEERIIRDSSKETKPSEDEVIPPRSMCGGCHFETEQGGSVDVLGVPWHPECFSCGACHNPISIENHVSNSRGKFHKACYERYCYVCKEKKVMKNYHKHPFWEERYCPAHETDGTHKCFSCERLEPRGTNFVMLDDGRWLCLECMSSAVMDTDEVQPLHFEIREFFHDLNMKVEKEFPLLLVEKQALNKAEEEEKIDNQHGVVTRGICLSEEQIVTNVSKGPKMGPNKQLIGLTTESQRVVSEFEVTAILILYGLPRLLTGYILAHEMMHAYLRLNGYRNLNNVLEEGICQVLGHMWLESQTYATI…
	BolC07g024430.2J	BolDA1.10	C07	MPISDVASLLGGAALGAPVSVIFNLLMEEVMKVKDFKPISRDLLSIMQRLVPIINKIDSMSQGSGPSEGELNFLFETMKRAEDMQDFQLIQYKYQLHSMSSLSTKIDILSDTVKGSAELFVVPQPETVTIFWLLRPLRELKKMLLEDHVVTVVVSAPSACGKTMLVSKLCHDADVKGKFKQIFFITVSKPPNVSLIVQRFLQYTGREAKDFEDNMDAKICIQQLLQQLGENGPILLVLDDVWPEDESLLDTFLIQLPDYKILVTSRFEFLRFGPTFSLEPLIDEDVKNLFMDCTPHPNCLTCAKRNDILLKIGGGCNYLLPAANPPCSSICNGCDSEIAHERPVNVLGVLWHRECFCCDACHIPIAIHEVKNHVSNSRGKFHKSCFNRYCYVCEEKVKP…
	BolC02g060140.2J	BolDA1.11	C02	MESSKTIHGIITSFHCYHFRLSRTYVEVSRNEEGRLIRQREEEETETGLEKEDTFTLAEKIKELVNGEKSLEEEWEIKKLDGQPAKINKEIFKEKGKQSTDEDVDPHLSICNGCNFEIQDGLSVNAFGAVWHSQCLCCLHCHKPIAMDEVSNSKRKFHRPCYREHCRPNCYVCRKKMMELPSVAAVKDYRNNTACTTEYVMLADNRWLCLECKESAIMSTIECQSLHSEIREFFKGLNMKVEKVFPLILVDQQALNKAEEENVYGVVTRGICLSKEKMVTRVPRGPNKQLIGMARESQRFVRECSVTAILILYGLPRLLTGYILAHEMMHAYLRLKGYRNLNTVLEEGICQMLGYMWLESQRCSTSDTASSAFSSQTPPPTSLKRDQSDFEKKLVEFCI…
	BolC02g060130.2J	BolDA1.12	C02	MESSKTIHGIITSFHCYHFRLSRTYVEVSRNEEGRLIRQREEEETETGLEKEDTFTLAEKIKELVNGEKSLEEEWEIKKLDGQPAKINKEIFKEKGKQSTDEDVDPHLSICNGCNFEIQDGLSVNAFGAVWHSQCLCCLHCHKPIAMDEVSNSKRKFHRPCYREHCRPNCYVCRKKMMELPSVAAVKDYRNNTACTTEYVMLADNRWLCLECKESAIMSTIECQSLHSEIREFFKGLNMKVEKVFPLILVDQQALNKAEEENVYGVVTRGICLSKEKMVTRVPRGPNKQLIGMARESQRFVRECSVTAILILYGLPRLLTGYILAHEMMHAYLRLKGYRNLNTVLEEGICQMLGYMWLESQRCSTSDTASSAFSSQTPPPTSLKRDQSDFEKKLVEFCI…
	BolC02g060150.2J	BolDA1.13	C02	MESSKTIHGIITSFHCYHFRLSRTYVEVSRNEEGRLIRQREEEETETGLEKEDTFTLAEKIKELVNGEKSLEEEWEIKKLDGQPAKINKEIFKEKGKQSTDEDVDPHLSICNGCNFEIQDGLSVNAFGAVWHSQCLCCLHCHKPIAMDEVSNSKRKFHRPCYREHCRPNCYVCRKKMMELPSVAAVKDYRNNTACTTEYVMLADNRWLCLECKESAIMSTIECQSLHSEIREFFKGLNMKVEKVFPLILVDQQALNKAEEENVYGVVTRGICLSKEKMVTRVPRGPNKQLIGMARESQRFVRECSVTAILILYGLPRLLTGYILAHEMMHAYLRLKGYRNLNTVLEEGICQMLGYMWLESQRCSTSDTASSAFSSQTPPPTSLKRDQSDFEKRLVEFCI…
Brassica napus	BnaC05T0161800ZS	BnDA1.1	C05	MGWFNKIFKGSTQRFRLGNDHDHNGYYQSYPHDEPSADTDPDPDPDETHTQEPSTSEEDTSGQENDDIDRAIALSLIENSQGHTNTGAVNAGKYAMVDEDEQLARAIQESMVVGNTPRQKHGSSYDIGNAYGAGDVYGNGHMHGGGNVYANGDIYYPRPTAFPMDFRICAGCNMEIGHGRYLNCLNALWHPECFRCYGCRHPISEYEFSTSGNYPFHKACYRERYHPKCDVCSLFIPTNHAGLIEYRAHPFWVQKYCPSHEHDATPRCCSCERMEPRNTGYVELNDGRKLCLECLDSAVMDTFQCQPLYLQIQEFYEGLFMKVEQDVPLLLVERQALNEAREGEKNGHYHMPETRGLCLSEEQTVSTVRKRSKHGTGNWAGNMITEPYKLTRQCEVTAI…
	BnaA06T0134200ZS	BnDA1.2	A06	MGWFNKIFKGSTQRFRLGNDHDHNGYYQSYPHDEPSADTDPDPDPDPDETHTQEPSTSEEDTSGQENEDIDRAIALSLIENSQGQTNNTCAANAGKYAMVDEDEQLARAIQESMVVGNTPRQKHGSSYDIGNAYGAGDVYGNGHMHGGGNVYANGDIYYPRPTAFPMDFRICAGCNMEIGHGRYLNCLNALWHPECFRCYGCRHPISEYEFSTSGNYPFHKACYRERYHPKCDVCSLFIPTNHAGLIEYRAHPFWVQKYCPSHEHDATPRCCSCERMEPRNTGYVELNDGRKLCLECLDSAVMDTFQCQPLYLQIQEFYEGLFMKVEQDVPLLLVERQALNEAREGEKNGHYHMPETRGLCLSEEQTVSTVRKRSKHGTGNWAGNMITEPYKLTRQCEV…
	BnaC08T0252200ZS	BnDA1.3	C08	MGWLNKIFKGSNQRPPVGNEYYHHNGGYYENYPHEHSEPSAETDADHTQEPSTSEEETWNGQENEEVDRAIALSILEEENQGPETNTGAWKHAMMDDDEQLARAIQESMIVRNGTTYDFGNAYGNGHMHGGGNVYDSGDIYYPRPIAFSMDFRICAGCNMEIGHGRYLNCINALWHPQCFRCHGCSHPISEYEFSTSGNYPFHKACYRERFHPKCDVCSLFIPTNHAGLIEYRAHPFWVQKYCPSHEHDATPRCCSCERMESRNTGYFELNDGRKLCLECLDSSVMDTFQCQPLYLQIQEFYEGLNMTVEQEVPLLLVERQALNEAREGERNGHYHMPETRGLCLSEEQTVRTVRKRSKGNWSGNMITEQFKLTRRCEVTAILILFGLPRLLTGSILAH…
	BnaA08T0252300ZS	BnDA1.4	A08	MGWLNKIFKGSNQRHPMGNEHYHHNGGYYDNYPHEHSEPTDADHTQEPSTSEEETWNGKENEEVDRVIALSILEEENQRPETNTGAWKHAMMDDDEQLARAIQESMIARNGTTYDFGNAYGNGHMHGGGNVYDNGDIYYPRPIAFSMDFRICAGCNMEIGHGRYLNCLNALWHPQCFRCYGCSHPISEYEFSTSGNYPFHKACYRERFHPKCDVCSLFISTNHAGLIEYRAHPFWVQKYCPSHEHDATPRCCSCERMEPRNTGYFELNDGRKLCLECLDSSVMDTFQCQPLYLQIQEFYEGLNMTVEQEVPLLLVERQALNEAREGERNGHYHMPETRGLCLSEEQTVRTVRKRSKGNWSGNMITEQFKLTRRCEVTAILILFGLPRLLTGSILAHEMM…
	BnaA01T0019600ZS	BnDA1.5	A01	MPMGWLTKILKGSSHKYSDGQANRRYNREDRSLDTPRYSAEGSDFDKEEIECAIALSLSEQEHVIPQDDKGKKVIEYKSETEEDDDEDEDEDEDEEDDDEEHMRAQVEAAEEEEKKVAQAQIEEEEKRRAEEAELEELEKQLAKARLEEEEVRRAKAQLEEDEQLAKAIQESMNVGSPPPGYDSGSVFPSYPFLVPSRICTGCRAEIGHGRFLSCMGGVWHPECFCCHACDKPIIDCEFSMSGNRPYHKLCYKEQHHPKCDVCHNFIPTNPAGLIEYRAHPFWMQKYCPSHERDGTPRCCSCERMEPKDTKYLILDDGRKLCLECLDSAIMDTNECQPLYLEIREFYEGLHMKVEQQIPMLLVERSALNEAMEGEKHGHHHLPETRGLCLSEEQTVTTV…
	BnaA05T0063300ZS	BnDA1.6	A05	MDSSSSSSSSSSYGVAHVSHISNPCIFGEAGSSSSSTYRDKKWNLMKWVSKLFKSGSSGGGGARTNHHPPQFQEDENMVFPLHPSSLDDLSRGARDKEELDRAMSLSLADDRRRPHGYGWSMDNNSDFPRPFHGGLNPSSFIPPYEPSYQFRRRQRICGGCNRDIGMGNYLGCMGTFFHPECFCCHSCRYPITEHEFSLSGTKPYHKICFKELTHPKCEVCHHFIPTNDAGLIEYRCHPFWNQKYCPSHEYDKTARCCSCERLESWDVRYYTLEDGRSLCLECMETAITDTGDCQPLYHSIRDYYEGMYMKLEQQIPMLLVQREALNDAIVGEKNGYHHMPETRGLCLSEEQTVTSVLKRPRLGAHRLVGMRTQPRKLTRKCEVTAILVLYGLPRLLTG…
	BnaC04T0069400ZS	BnDA1.7	C04	MDSSSSSSSSSSYGVAHVSHISNPCIFGEAGSSSSSTYRDKKWNLMKWVGKLFKSGSSGGGARTNHHPPQFQEDENMVFPLHPSSLDDRSRGARDKEEFDRAMSLSRADDRRRPHGYGWSMDNNSDFPRPFHGGLNPPSFIPPYEPSYQFRRRQRICGGCNRDIGMGNYLGCMGTFFHPECFCCHSCRYPITEHEFSLSGTKPYHKICFKELTHPKCEVCHHFIPTNDAGLIEYRCHPFWNQKYCPSHEYDKTARCCSCERLESWDVRYYTLEDGRSLCLECMETAITDTGDCQPLYHSIRDYYEGMYMKLEQQIPMLLVQREALNDAIVGEKNGYHHMPETRGLCLSEEQTVTSVLKRPRLGAHRLVGMRTQPRKLTRKCEVTAILVLYGLPRLLTGA…
	BnaA03T0194700ZS	BnDA1.8	A03	MDSSSYGVSHVSHISNPCIFGAGSSSSPEKKWNLMKWVSKLFKSGSNGGTGGARTNRHPPQFQEDENMVFPLPPSSSDDWSRASRDKEELDRALSVSLADDTNRPYGYGWSMDNNSDFPRPFHSGLNPSFIPPYEPSYQVRRPQSRICGGCNSDIGLGNYLGCMGTFFHPDCFCCDSCRYPITEHEFSLSGTKPYHQICFKELTHPKCEVCHHFIPTNDAGLIEYRCHPFWNQKYCPSHEHDRTARCCSCERLESWEVRYYTLDDGRSLCLECMETAITDTGDCQPLYHAIRDYYEGMYMKLEQQIPMLLVQREALNDAIVGEKHGYHHMPETRGLCLSEEQTVTSVLKRPRLGAHRLVGMRTQPQKLTRKCEVTAILVLYGLPRLLTGAILAHELMHG…
	BnaC03T0228000ZS	BnDA1.9	C03	MDSSSYGVSHVSHISNPCIFGAGSSSSPGKKWNLMKWVSKLFKSGSNGGTSGARTNHHPPQFQEDENMVFPLPPSSSDDRSRASRDKEELDRALSVSLADDTNRPYGYGWSMDNNSDFPRPFHSGLNPSFIPPYEPSYQVRRPQSRICGGCNSDIGLGNYLGCMGTFFHPDCFCCDSCRYPITEHEFSLSGTKPYHKICFKELTHPKCEVCHHFIPTNDAGLIEYRCHPFWNQKYCPSHEHDRTARCCSCERLESWEVRYYTLDDGRSLCLECMETAITDTGDCQPLYHAIRDYYEGMYMKLEQQIPMLLVQREALNDAIVGEKHGYHHMPETRGLCLSEEQTVTSVLKRPRLGAHRLVGMRTQPQKLTRKCEVTAILVLYGLPRLLTGAILAHELMHG…
	BnaC07T0213000ZS	BnDA1.10	C07	MPISDVASLLGGAALGAPFSVIFNLLMEEVMKVKDFKPISRDLLSIMQRLVPIINKIESMSQGSGPSEGELNFLFETMKRAEDMVSKCSRVKWYSIGEKTWYTRKIKEINRDFLRFFDHVLPLIQYKNLSSLSTKIDILTDTLKGSAELFVVPQPETVTIFWLLRPLRELKKMLLEDHVVTVVVSAPSACGKTMLVSKLCHDADVRGKFKQIFFITVSKAPNVSLIVQRFLQHTGREANDFADNLDARLCIQQLLPQLGESGPILLVLDDVWPEDESLLDTFLIQLPDYKILVTSRSEFLRFGPTYSLEPLIDEDVKNLFMDCTPHPNCLTCAKRNDILLKIGGGCNYLLPAANPPCSSICNGCDSEIEHERPVNVLGVLWHRECFCCDACHIPIAIHE…
	BnaC02T0524300ZS	BnDA1.11	C02	MESSNTIHGIITSFHCYHFRLSRTYVEVSRNEEGRLIRQRKEEETETSLEKEDTFTLAEKVKELVNGEKSLEEEWEIKKLDGQPAKINKEIFKEKGKQSTDEDVDPHLSICNGCNFEIQDGLSFNAFGAVWHSQCLCCLHCHKPIAMDEVSNSKRKFHRPCYKEHCRPNCYVCRKKIPSTKEGIKYHKHPYWEEKYCPSHEDDGTAKTEYVMLADNRWLCLECKESAIMSTIECQSLHTEIREFFKGLNMKVEKVFPLILVDQQALNKAEEENVYGVVTRGICLSKEKMVTRVPKGPNKQLIGMARESQRFVRECSVTAILILYGLPRLLTGYILAHEMMHAYLRLKGYRNLNTVLEEGICQMLGYMWLESQRCSTSDTASSAFSSQTPPPTSLKRDQS…
	BnaC07T0213200ZS	BnDA1.12	C07	MWCLSCLKPSTSEDPFEAEIDLALAVSREEADIQEAKQLASALQESSRLQKKHEDEQKKRTTELEKDAQIARAFQYDERDNNSALEDEKHEQPAKIAAESFQDKGKIKQFEEQVKNDEQVAQDLQNRFNKMAYEESLGLHVLDDKDEHLAKTAKSSKEKRKSKQFEEQVKSDEQVAQDLQNLLSEMPYKESARLHDNSVLGNEDEQFPKTVGRSLKVKGKEKILEDEQVKKDEELAARVHERLNMHVNKDEELALVLQESLNMVEPPPRPRIEEHKSIPRRAALDREEQLAKERSKEKGKGKQIEDEQVKKDEQLAVIVQESLNMVEPPEEKSNISSSRAPMDEDEQRIIWESLKGKGLITQSEDEVEDVGKLVEANPPPPRCGGCYYEIEHERSVDVL…
	BnaC07T0213100ZS	BnDA1.13	C07	MKFQVLEEYGHMNPPRCMCGGCNSEIEHGRSVDVLWHPECLWLTVFFQMKKFHQHPFWEERYCPAYESDGTPKCSSCERLEPMGTNYVKLSDALNKAEVEEKIDYQYEVITRGICLSEAQTIITSVSKRPRMGPHNQLIDMVTDSQRVVRDCEVTAILILYGLPRLMTGYILAHEMMHAYLRLNRYRNLNTVIEEGICQIETDDSPVYGVGFRKVNKMVSNSSLKETLEIIHPGLTLSNHYQVPLFILFFLLWCVCFLLVGLCCFVIYLAHEMMHAYLRLNSSSFHTPAATASKTGACSDFEKKLVDFCKNQIETDDSPVYVHEVLQEIVQACVMKMELNRSSSFVMCVSLLKSRPQRRERERFPWCVLLLGVEGDSEAFLWCHWCTLGAHVLGEVIPR…
