# Supplementary material for: Comprehensive In Silico Characterization and Expression Pro-Filing of DA1/DAR Family Genes in Brassica rapa
Source: Genes (Basel). 2022 Sep 2;13(9):1577. doi: 10.3390/genes13091577 (PMC9498896; doi:10.3390/genes13091577)
Supplement: Supplementary file 1 [file genes-13-01577-s001.zip › Table S2.xlsx]

## Sheet: Sheet1
The information of gene duplication type, Ka, Ks and Ka/Ks ratio values of B. rapa.
Gene Name	Gene ID	Gene type	Gene Name	Gene ID	Gene type	Ka	Ks	Ka/Ks	T(MYA)
BrDA1.1	BraA06g014880.3C	Tandem	BrDA1.3	BraA06g015150.3.1C	Tandem	0.00669087	0.0114002	0.58691	0.868915
BrDA1.4	BraA08g028280.3C	Tandem	BrDA1.5	BraA08g028910.3.5C	Tandem	0.000839631	0.00293542	0.286034	0.223737
BrDAR1.1	BraA01g001960.3.5C	Tandem	BrDAR1.3	BraA01g001960.3.1C	Tandem	0	0	0	0
BrDAR2.3	BraA05g006190.3.1C	Tandem	BrDAR2.5	BraA05g006160.3.5C	Tandem	0.043471	0.0465782	0.933293	3.55016
BrDAR6.2	BraA09g009700.3.1C	Tandem	BrDAR6.3	BraA09g009770.3.5C	Tandem	0.00354192	0	0	0
