# Supplementary material for: Comprehensive In Silico Characterization and Expression Pro-Filing of DA1/DAR Family Genes in Brassica rapa
Source: Genes (Basel). 2022 Sep 2;13(9):1577. doi: 10.3390/genes13091577 (PMC9498896; doi:10.3390/genes13091577)
Supplement: Supplementary file 1 [file genes-13-01577-s001.zip › Table S3.xlsx]

## Sheet: Sheet1
Motif No.	Sequence	Widhth	E-Value
1	CEVTAILILYGLPRLLTGSILAHEMMHAWLRLKGYRNLNPEVEEGICQVL	50	1.6e-564
2	IEYRAHPFWVQKYCPSHEHDGTPRCCSCERLE	32	4.1e-389
3	CLECLDSAVMDTGECQPLYLZIREFYEGLYMKVEQZIPMLLVERZALNEA	50	1.5e-535
4	WHPECFCCHGCRHPITEYEFSTSGNYPYHKACYKERTHPKCDVCHLFIPT	50	1.3e-427
5	EKKLGEFFKHQIESDASPAYGDGFRAGNLAVNKYGLRRTLDHIRMTGTFP	50	1.2e-414
6	KNGHHHMPETRGLCLSEEQTVTTVLKRPKLGAGR	34	8.7e-322
7	PPYAFRMDFRICAGCNMEIGHGRYLNCMG	29	2.1e-163
8	HMWLESELYAGSRNSNVASSS	21	9.6e-116
