# Supplementary material for: Comprehensive In Silico Characterization and Expression Pro-Filing of DA1/DAR Family Genes in Brassica rapa
Source: Genes (Basel). 2022 Sep 2;13(9):1577. doi: 10.3390/genes13091577 (PMC9498896; doi:10.3390/genes13091577)
Supplement: Supplementary file 1 [file genes-13-01577-s001.zip › Table S4.xlsx]

## Sheet: Sheet1
Gene name	cis element	sequence	position	length	strand	plant source	cis element name
BrDA1.1	ARE	AAACCA	1833	6	-	Zea mays	anaerobic responsive element
BrDA1.1	TCA-element	CCATCTTTTT	216	9	+	Nicotiana tabacum	salicylic acid responsive element
BrDA1.1	ABRE	TACGGTC	442	7	+	Arabidopsis thaliana	abscisic acid responsive element
BrDA1.1	ABRE	TACGTGTC	518	8	-	Oryza sativa	abscisic acid responsive element
BrDA1.1	P-box	CCTTTTG	1405	7	+	Oryza sativa	gibberellin-responsive element
BrDA1.2	TCA-element	CCATCTTTTT	1117	9	+	Nicotiana tabacum	salicylic acid responsive element
BrDA1.2	TGA-element	AACGAC	123	6	-	Brassica oleracea	auxin-responsive element
BrDA1.2	TGA-element	AACGAC	193	6	+	Brassica oleracea	auxin-responsive element
BrDA1.2	GT1-motif	GGTTAAT	719	7	-	Avena sativa	light responsive element
BrDA1.2	GT1-motif	GGTTAA	720	6	-	Arabidopsis thaliana	light responsive element
BrDA1.2	ABRE	TACGGTC	1343	7	+	Arabidopsis thaliana	abscisic acid responsive element
BrDA1.2	ABRE	TACGTGTC	1419	8	-	Oryza sativa	abscisic acid responsive element
BrDA1.2	ARE	AAACCA	531	6	-	Zea mays	anaerobic responsive element
BrDA1.3	ARE	AAACCA	1763	6	-	Zea mays	anaerobic responsive element
BrDA1.3	ARE	AAACCA	1937	6	-	Zea mays	anaerobic responsive element
BrDA1.3	P-box	CCTTTTG	1335	7	+	Oryza sativa	gibberellin-responsive element
BrDA1.3	ABRE	TACGGTC	372	7	+	Arabidopsis thaliana	abscisic acid responsive element
BrDA1.3	ABRE	TACGTGTC	448	8	-	Oryza sativa	abscisic acid responsive element
BrDA1.3	TCA-element	CCATCTTTTT	146	9	+	Nicotiana tabacum	salicylic acid responsive element
BrDA1.4	GT1-motif	GGTTAAT	1060	7	-	Avena sativa	light responsive element
BrDA1.4	GT1-motif	GGTTAA	1061	6	-	Arabidopsis thaliana	light responsive element
BrDA1.4	GT1-motif	GGTTAA	1286	6	+	Arabidopsis thaliana	light responsive element
BrDA1.4	ABRE	TACGGTC	912	7	+	Arabidopsis thaliana	abscisic acid responsive element
BrDA1.4	ABRE	ACGTG	1114	5	-	Arabidopsis thaliana	abscisic acid responsive element
BrDA1.4	ABRE	ACGTG	1156	5	+	Arabidopsis thaliana	abscisic acid responsive element
BrDA1.4	TGA-element	AACGAC	1445	6	+	Brassica oleracea	auxin-responsive element
BrDA1.4	MBS	CAACTG	840	6	+	Arabidopsis thaliana	drought responsive element
BrDA1.4	MBS	CAACTG	928	6	-	Arabidopsis thaliana	drought responsive element
BrDA1.5	MBS	CAACTG	1411	6	+	Arabidopsis thaliana	drought responsive element
BrDA1.5	MBS	CAACTG	1499	6	-	Arabidopsis thaliana	drought responsive element
BrDA1.5	ARE	AAACCA	360	6	+	Zea mays	anaerobic responsive element
BrDA1.5	ABRE	GACACGTGGC	226	9	+	Triticum aestivum	abscisic acid responsive element
BrDA1.5	ABRE	CACGTG	228	6	+	Arabidopsis thaliana	abscisic acid responsive element
BrDA1.5	ABRE	ACGTG	229	5	+	Arabidopsis thaliana	abscisic acid responsive element
BrDA1.5	ABRE	CACGTG	346	6	+	Arabidopsis thaliana	abscisic acid responsive element
BrDA1.5	GT1-motif	GGTTAAT	1631	7	-	Avena sativa	light responsive element
BrDA1.5	GT1-motif	GGTTAA	1632	6	-	Arabidopsis thaliana	light responsive element
BrDA1.5	GT1-motif	GGTTAA	1857	6	+	Arabidopsis thaliana	light responsive element
BrDAR1.1	GARE-motif	TCTGTTG	732	7	+	Brassica oleracea	gibberellin-responsive element
BrDAR1.1	TGA-element	AACGAC	1007	6	+	Brassica oleracea	auxin-responsive element
BrDAR1.1	ABRE	CACGTG	294	6	+	Arabidopsis thaliana	abscisic acid responsive element
BrDAR1.1	ABRE	ACGTG	295	5	+	Arabidopsis thaliana	abscisic acid responsive element
BrDAR1.1	ABRE	CACGTG	327	6	+	Arabidopsis thaliana	abscisic acid responsive element
BrDAR1.1	GT1-motif	GGTTAA	1971	6	-	Arabidopsis thaliana	light responsive element
BrDAR1.1	ARE	AAACCA	991	6	+	Zea mays	anaerobic responsive element
BrDAR1.2	ARE	AAACCA	168	6	+	Zea mays	anaerobic responsive element
BrDAR1.2	ARE	AAACCA	1710	6	+	Zea mays	anaerobic responsive element
BrDAR1.2	TGA-element	AACGAC	184	6	+	Brassica oleracea	auxin-responsive element
BrDAR1.2	ABRE	CACGTG	229	6	+	Arabidopsis thaliana	abscisic acid responsive element
BrDAR1.2	ABRE	ACGTG	230	5	+	Arabidopsis thaliana	abscisic acid responsive element
BrDAR1.2	GT1-motif	GGTTAA	1148	6	-	Arabidopsis thaliana	light responsive element
BrDAR1.2	P-box	CCTTTTG	1331	7	+	Oryza sativa	gibberellin-responsive element
BrDAR1.3	ABRE	ACGTG	220	5	+	Arabidopsis thaliana	abscisic acid responsive element
BrDAR1.3	ABRE	CACGTG	506	6	+	Arabidopsis thaliana	abscisic acid responsive element
BrDAR1.3	GT1-motif	GGTTAA	1425	6	-	Arabidopsis thaliana	light responsive element
BrDAR1.3	TGA-element	AACGAC	461	6	+	Brassica oleracea	auxin-responsive element
BrDAR1.3	GARE-motif	TCTGTTG	186	7	+	Brassica oleracea	gibberellin-responsive element
BrDAR1.3	P-box	CCTTTTG	1608	7	+	Oryza sativa	gibberellin-responsive element
BrDAR1.3	ARE	AAACCA	445	6	+	Zea mays	anaerobic responsive element
BrDAR1.3	ARE	AAACCA	1987	6	+	Zea mays	anaerobic responsive element
BrDAR2.1	MBS	CAACTG	1200	6	+	Arabidopsis thaliana	drought responsive element
BrDAR2.1	TC-rich repeats	GTTTTCTTAC	936	9	-	Nicotiana tabacum	defense and stress responsive element
BrDAR2.1	TC-rich repeats	ATTCTCTAAC	1798	9	+	Nicotiana tabacum	defense and stress responsive element
BrDAR2.1	ARE	AAACCA	260	6	-	Zea mays	anaerobic responsive element
BrDAR2.1	ARE	AAACCA	1380	6	+	Zea mays	anaerobic responsive element
BrDAR2.1	ARE	AAACCA	1430	6	+	Zea mays	anaerobic responsive element
BrDAR2.1	TCA-element	CCATCTTTTT	1337	9	-	Nicotiana tabacum	salicylic acid responsive element
BrDAR2.1	TGA-element	AACGAC	1883	6	-	Brassica oleracea	auxin-responsive element
BrDAR2.1	ABRE	ACGTG	558	5	+	Arabidopsis thaliana	abscisic acid responsive element
BrDAR2.1	ABRE	ACGTG	1902	5	-	Arabidopsis thaliana	abscisic acid responsive element
BrDAR2.1	GT1-motif	GGTTAA	720	6	+	Arabidopsis thaliana	light responsive element
BrDAR2.2	P-box	CCTTTTG	1304	7	-	Oryza sativa	gibberellin-responsive element
BrDAR2.2	P-box	CCTTTTG	1754	7	-	Oryza sativa	gibberellin-responsive element
BrDAR2.2	GT1-motif	GGTTAA	33	6	-	Arabidopsis thaliana	light responsive element
BrDAR2.2	GT1-motif	GGTTAAT	922	7	+	Avena sativa	light responsive element
BrDAR2.2	GT1-motif	GTGTGTGAA	1376	9	+	Solanum tuberosum	light responsive element
BrDAR2.2	ABRE	ACGTG	583	5	-	Arabidopsis thaliana	abscisic acid responsive element
BrDAR2.2	ARE	AAACCA	831	6	+	Zea mays	anaerobic responsive element
BrDAR2.2	ARE	AAACCA	1215	6	+	Zea mays	anaerobic responsive element
BrDAR2.2	LTR	CCGAAA	1570	6	+	Hordeum vulgare	low-temperature element
BrDAR2.3	GT1-motif	GGTTAA	1723	6	+	Arabidopsis thaliana	light responsive element
BrDAR2.3	ABRE	ACGTG	667	5	-	Arabidopsis thaliana	abscisic acid responsive element
BrDAR2.3	ABRE	CACGTG	690	6	+	Arabidopsis thaliana	abscisic acid responsive element
BrDAR2.3	ABRE	ACGTG	691	5	+	Arabidopsis thaliana	abscisic acid responsive element
BrDAR2.3	TCA-element	CCATCTTTTT	102	9	-	Nicotiana tabacum	salicylic acid responsive element
BrDAR2.3	TGA-element	AACGAC	648	6	-	Brassica oleracea	auxin-responsive element
BrDAR2.3	ARE	AAACCA	145	6	+	Zea mays	anaerobic responsive element
BrDAR2.3	ARE	AAACCA	195	6	+	Zea mays	anaerobic responsive element
BrDAR2.4	ARE	AAACCA	1053	6	+	Zea mays	anaerobic responsive element
BrDAR2.4	MBS	CAACTG	1834	6	+	Arabidopsis thaliana	drought responsive element
BrDAR2.4	GT1-motif	GGTTAA	318	6	-	Arabidopsis thaliana	light responsive element
BrDAR2.4	GT1-motif	GGTTAA	1473	6	+	Arabidopsis thaliana	light responsive element
BrDAR2.4	ABRE	AACCCGG	1650	7	-	Arabidopsis thaliana	abscisic acid responsive element
BrDAR2.4	TCA-element	CCATCTTTTT	1688	9	+	Nicotiana tabacum	salicylic acid responsive element
BrDAR2.5	ARE	AAACCA	311	6	-	Zea mays	anaerobic responsive element
BrDAR2.5	ARE	AAACCA	1431	6	+	Zea mays	anaerobic responsive element
BrDAR2.5	ARE	AAACCA	1481	6	+	Zea mays	anaerobic responsive element
BrDAR2.5	ABRE	ACGTG	609	5	+	Arabidopsis thaliana	abscisic acid responsive element
BrDAR2.5	ABRE	ACGTG	1953	5	-	Arabidopsis thaliana	abscisic acid responsive element
BrDAR2.5	GT1-motif	GGTTAA	771	6	+	Arabidopsis thaliana	light responsive element
BrDAR2.5	TCA-element	CCATCTTTTT	1388	9	-	Nicotiana tabacum	salicylic acid responsive element
BrDAR2.5	TGA-element	AACGAC	1934	6	-	Brassica oleracea	auxin-responsive element
BrDAR3.1	ARE	AAACCA	94	6	-	Zea mays	anaerobic responsive element
BrDAR3.1	GT1-motif	GGTTAAT	302	7	-	Avena sativa	light responsive element
BrDAR3.1	GT1-motif	GGTTAA	303	6	-	Arabidopsis thaliana	light responsive element
BrDAR3.1	GT1-motif	GGTTAAT	358	7	+	Avena sativa	light responsive element
BrDAR3.1	ABRE	CGTACGTGCA	13	9	-	Hordeum vulgare	abscisic acid responsive element
BrDAR3.1	ABRE	AACCCGG	305	7	+	Arabidopsis thaliana	abscisic acid responsive element
BrDAR3.1	ABRE	CACGTG	478	6	+	Arabidopsis thaliana	abscisic acid responsive element
BrDAR3.1	TGA-element	AACGAC	243	6	-	Brassica oleracea	auxin-responsive element
BrDAR3.1	TCA-element	CCATCTTTTT	493	9	+	Nicotiana tabacum	salicylic acid responsive element
BrDAR3.1	TCA-element	TCAGAAGAGG	1762	9	-	Brassica oleracea	salicylic acid responsive element
BrDAR6.1	ARE	AAACCA	125	6	-	Zea mays	anaerobic responsive element
BrDAR6.1	ARE	AAACCA	744	6	-	Zea mays	anaerobic responsive element
BrDAR6.1	AAAC-motif	CAATCAAAACCT	744	11	-	Spinacia oleracea	light responsive element
BrDAR6.1	TCA-element	TCAGAAGAGG	1985	9	+	Brassica oleracea	salicylic acid responsive element
BrDAR6.1	TGA-element	AACGAC	1566	6	-	Brassica oleracea	auxin-responsive element
BrDAR6.1	ABRE	ACGTG	443	5	+	Arabidopsis thaliana	abscisic acid responsive element
BrDAR6.1	ABRE	GCAACGTGTC	608	9	-	Hordeum vulgare	abscisic acid responsive element
BrDAR6.1	ABRE	AACCCGG	1398	7	-	Arabidopsis thaliana	abscisic acid responsive element
BrDAR6.2	ARE	AAACCA	190	6	+	Zea mays	anaerobic responsive element
BrDAR6.2	MBS	CAACTG	119	6	-	Arabidopsis thaliana	drought responsive element
BrDAR6.2	LTR	CCGAAA	499	6	+	Hordeum vulgare	low-temperature element
BrDAR6.2	P-box	CCTTTTG	1867	7	+	Oryza sativa	gibberellin-responsive element
BrDAR6.2	TGA-element	AACGAC	1561	6	-	Brassica oleracea	auxin-responsive element
BrDAR6.2	GT1-motif	GGTTAA	1862	6	-	Arabidopsis thaliana	light responsive element
BrDAR6.2	GT1-motif	GGTTAA	1899	6	+	Arabidopsis thaliana	light responsive element
BrDAR6.2	ABRE	CACGTG	1172	6	-	Arabidopsis thaliana	abscisic acid responsive element
BrDAR6.2	ABRE	ACGTG	1173	5	+	Arabidopsis thaliana	abscisic acid responsive element
BrDAR6.2	ABRE	ACGTG	1662	5	-	Arabidopsis thaliana	abscisic acid responsive element
BrDAR6.3	ARE	AAACCA	409	6	+	Zea mays	anaerobic responsive element
BrDAR6.3	MBS	CAACTG	338	6	-	Arabidopsis thaliana	drought responsive element
BrDAR6.3	LTR	CCGAAA	718	6	+	Hordeum vulgare	low-temperature element
BrDAR6.3	TGA-element	AACGAC	1780	6	-	Brassica oleracea	auxin-responsive element
BrDAR6.3	GT1-motif	GGTTAAT	458	7	+	Avena sativa	light responsive element
BrDAR6.3	GT1-motif	GGTTAAT	713	7	-	Avena sativa	light responsive element
BrDAR6.3	GT1-motif	GGTTAA	714	6	-	Arabidopsis thaliana	light responsive element
BrDAR6.3	ABRE	ACGTG	1392	5	+	Arabidopsis thaliana	abscisic acid responsive element
BrDAR6.3	ABRE	ACGTG	1881	5	-	Arabidopsis thaliana	abscisic acid responsive element
BrDAR6.3	P-box	CCTTTTG	623	7	+	Oryza sativa	gibberellin-responsive element
BrDAR6.3	P-box	CCTTTTG	1237	7	+	Oryza sativa	gibberellin-responsive element
