# Supplementary material for: Comprehensive In Silico Characterization and Expression Pro-Filing of DA1/DAR Family Genes in Brassica rapa
Source: Genes (Basel). 2022 Sep 2;13(9):1577. doi: 10.3390/genes13091577 (PMC9498896; doi:10.3390/genes13091577)
Supplement: Supplementary file 1 [file genes-13-01577-s001.zip › Table S5.xlsx]

## Sheet: Sheet1
miRNA_Acc.	Target_Acc.	Gene Name	Expectation	UPE$	miRNA_start	miRNA_end	Target_start	Target_end	miRNA_aligned_fragment	alignment	Target_aligned_fragment	Inhibition	Multiplicity
Bra-miR164a	BraA07g017320.3C	BrDAR6.1	4.5	-1	1	21	858	878	UGGAGAAGCAGGGCACGUGCA	: :: :::.::: ::::.::	GGAACUUGCUCUGGUUCUUCA	Cleavage	2
Bra-miR164a	BraA07g017320.3C	BrDAR6.1	4.5	-1	1	21	1029	1049	UGGAGAAGCAGGGCACGUGCA	: .: :::.::: :::::::	AGAGCUUGCUCUGGUUCUCCA	Cleavage	2
Bra-miR164b	BraA07g017320.3C	BrDAR6.1	4.5	-1	1	21	858	878	UGGAGAAGCAGGGCACGUGCG	: :: :::.::: ::::.::	GGAACUUGCUCUGGUUCUUCA	Cleavage	2
Bra-miR164b	BraA07g017320.3C	BrDAR6.1	4.5	-1	1	21	1029	1049	UGGAGAAGCAGGGCACGUGCG	: .: :::.::: :::::::	AGAGCUUGCUCUGGUUCUCCA	Cleavage	2
Bra-miR164c	BraA07g017320.3C	BrDAR6.1	4.5	-1	1	21	858	878	UGGAGAAGCAGGGCACGUGCG	: :: :::.::: ::::.::	GGAACUUGCUCUGGUUCUUCA	Cleavage	2
Bra-miR164c	BraA07g017320.3C	BrDAR6.1	4.5	-1	1	21	1029	1049	UGGAGAAGCAGGGCACGUGCG	: .: :::.::: :::::::	AGAGCUUGCUCUGGUUCUCCA	Cleavage	2
Bra-miR164d	BraA07g017320.3C	BrDAR6.1	4.5	-1	1	21	858	878	UGGAGAAGCAGGGCACGUGCG	: :: :::.::: ::::.::	GGAACUUGCUCUGGUUCUUCA	Cleavage	2
Bra-miR164d	BraA07g017320.3C	BrDAR6.1	4.5	-1	1	21	1029	1049	UGGAGAAGCAGGGCACGUGCG	: .: :::.::: :::::::	AGAGCUUGCUCUGGUUCUCCA	Cleavage	2
Bra-miR164e	BraA07g017320.3C	BrDAR6.1	4.5	-1	1	21	858	878	UGGAGAAGCAGGGCACGUGCA	: :: :::.::: ::::.::	GGAACUUGCUCUGGUUCUUCA	Cleavage	2
Bra-miR164e	BraA07g017320.3C	BrDAR6.1	4.5	-1	1	21	1029	1049	UGGAGAAGCAGGGCACGUGCA	: .: :::.::: :::::::	AGAGCUUGCUCUGGUUCUCCA	Cleavage	2
Bra-miR164f	BraA07g017320.3C	BrDAR6.1	4.5	-1	1	21	858	878	UGGAGAAGCAGGGCACGUGCA	: :: :::.::: ::::.::	GGAACUUGCUCUGGUUCUUCA	Cleavage	2
Bra-miR164f	BraA07g017320.3C	BrDAR6.1	4.5	-1	1	21	1029	1049	UGGAGAAGCAGGGCACGUGCA	: .: :::.::: :::::::	AGAGCUUGCUCUGGUUCUCCA	Cleavage	2
Bra-miR169j	BraA01g001980.3C	BrDAR1.2	4.5	-1	1	21	2768	2788	GCAGCCAAGGAUGACUUGCCG	:::: :: ::::::.:::	AAGCAAAUCUCCCUUGGUUGC	Translation	1
Bra-miR408	BraA08g028280.3C	BrDA1.4	4.5	-1	1	21	376	396	UGCACUGCCUCUUCCCUGGCU	:: :::.:::::: ::.:	AUGCAUGGAGGAGGCAAUGUA	Cleavage	1
Bra-miR408	BraA08g028910.3.5C	BrDA1.5	4.5	-1	1	21	373	393	UGCACUGCCUCUUCCCUGGCU	:: :::.:::::: ::.:	AUGCAUGGAGGAGGCAAUGUA	Cleavage	1
Bra-miR858a	BraA07g017320.3C	BrDAR6.1	4.5	-1	1	21	516	536	UUCGUUGUCUGUUCGACCUUG	:::: .::::::..:.:: :	AAAGGAUGAACAGGUAGCGCA	Cleavage	1
Bra-miR858b	BraA07g017320.3C	BrDAR6.1	4.5	-1	1	21	517	537	UUUCGUUGUCUGUUCGACCUU	:::: .::::::..:.:: ::	AAGGAUGAACAGGUAGCGCAA	Cleavage	1
Bra-miRN334	BraA09g009770.3.5C	BrDAR6.3	4.5	-1	1	22	317	338	UACAAAUCCUCCAACUUUUCUU	:. :.::: ::: :::::: ::	AGAAGAAGCUGGUGGAUUUUUA	Translation	1
Bra-miR1511	BraA08g028280.3C	BrDA1.4	5	-1	1	24	1443	1466	AACCUGGCUCUGAUACCAUGAAGU	:::: ::::::::.::	UGGAGAUGGGUUCAGAGCCGGGAG	Cleavage	1
Bra-miR1511	BraA08g028910.3.5C	BrDA1.5	5	-1	1	24	1440	1463	AACCUGGCUCUGAUACCAUGAAGU	:::: ::::::::.::	UGGAGAUGGGUUCAGAGCCGGGAG	Cleavage	1
Bra-miR158a	BraA09g009490.3C	BrDAR3.1	5	-1	1	21	841	862	UUUCCAAAUGUAGA-CAAAGCA	::: ::: :.::::: ::::::	UGCAUUGAUUUACAUGUGGAAA	Cleavage	1
Bra-miR169i	BraA01g001980.3C	BrDAR1.2	5	-1	1	21	2768	2788	GUAGCCAAGGAUGACUUGCCU	: :::: :: ::::::.:.:	AAGCAAAUCUCCCUUGGUUGC	Translation	1
Bra-miR169k	BraA01g001980.3C	BrDAR1.2	5	-1	1	21	2768	2788	GUAGCCAAGGAUGACUUGCCU	: :::: :: ::::::.:.:	AAGCAAAUCUCCCUUGGUUGC	Translation	1
Bra-miR399e	BraA01g001980.3C	BrDAR1.2	5	-1	1	21	2766	2786	UGCCAAAGGAGAUUUGCCCGG	:::::::::: ::::.	CAAAGCAAAUCUCCCUUGGUU	Cleavage	1
Bra-miR399f	BraA01g001980.3C	BrDAR1.2	5	-1	1	21	2766	2786	UGCCAAAGGAGAUUUGCCCGG	:::::::::: ::::.	CAAAGCAAAUCUCCCUUGGUU	Cleavage	1
Bra-miR399g	BraA01g001980.3C	BrDAR1.2	5	-1	1	21	2766	2786	UGCCAAAGGAGAUUUGCCCGG	:::::::::: ::::.	CAAAGCAAAUCUCCCUUGGUU	Cleavage	1
Bra-miR5717	BraA07g017320.3C	BrDAR6.1	5	-1	1	21	638	658	GUUUGGAUUGUUUGCCUUGGC	:: :: :::::::.:...::	GCAAAAGCAAACAGUUUGAAG	Cleavage	1
Bra-miRN322	BraA07g017320.3C	BrDAR6.1	5	-1	1	22	1097	1118	CAUCGAGAAAUAUUUUUGUGAC	::.::::.:::::::::	AACAUAAAAGUAUUUCUCGCAG	Cleavage	1
Bra-miRN346	BraA09g009490.3C	BrDAR3.1	5	-1	1	21	981	1001	UGACUAACUCUUGUUACGAUC	.: :::::::::: :: :..	AGUGGUAACAAGAGGUAUUUG	Cleavage	1
Bra-miRN357a	BraA01g001980.3C	BrDAR1.2	5	-1	1	21	2377	2397	UGCGGAAGGAUCAUUGUCGUA	::.:.::.:.::::: :.	AUAGAUAGUGGUUCUUCCUCG	Cleavage	1
Bra-miRN357b	BraA01g001980.3C	BrDAR1.2	5	-1	1	21	2377	2397	UGCGGAAGGAUCAUUGUCGUA	::.:.::.:.::::: :.	AUAGAUAGUGGUUCUUCCUCG	Cleavage	1
Bra-miRN360	BraA08g028280.3C	BrDA1.4	5	-1	1	21	1084	1104	UUGUGUUGUGAUGAUAAUCCG	::: ::: ::::::. .:::	GGGAAUAUGAUCACAGAGCAA	Cleavage	1
Bra-miRN360	BraA08g028910.3.5C	BrDA1.5	5	-1	1	21	1081	1101	UUGUGUUGUGAUGAUAAUCCG	::: ::: ::::::. .:::	GGGAAUAUGAUCACAGAGCAA	Cleavage	1
Bra-miRN366	BraA08g028280.3C	BrDA1.4	5	-1	1	21	1348	1368	UUCGUUCUCUAUUUCUCCAUG	.::::::.:.:. :::: :.:	UAUGGAGGAGUGAAGAAGGGA	Cleavage	1
Bra-miRN366	BraA08g028910.3.5C	BrDA1.5	5	-1	1	21	1345	1365	UUCGUUCUCUAUUUCUCCAUG	.::::::.:.:. :::: :.:	UAUGGAGGAGUGAAGAAGGGA	Cleavage	1
Bra-miRN379	BraA01g001980.3C	BrDAR1.2	5	-1	1	21	391	411	AUCUUCUGACUCAACUGCUUG	::: :: :::: .::::::	GAAGAAGCUGAGCUAGAAGAG	Cleavage	1
Bra-miRN379	BraA01g001960.3.5C	BrDAR1.1	5	-1	1	21	391	411	AUCUUCUGACUCAACUGCUUG	::: :: :::: .::::::	GAAGAAGCUGAGCUAGAAGAG	Cleavage	1
Bra-miRN379	BraA01g001960.3.1C	BrDAR1.1	5	-1	1	21	388	408	AUCUUCUGACUCAACUGCUUG	::: :: :::: .::::::	GAAGAAGCUGAGCUAGAAGAG	Cleavage	1
