# Supplementary material for: Comprehensive In Silico Characterization and Expression Pro-Filing of DA1/DAR Family Genes in Brassica rapa
Source: Genes (Basel). 2022 Sep 2;13(9):1577. doi: 10.3390/genes13091577 (PMC9498896; doi:10.3390/genes13091577)
Supplement: Supplementary file 1 [file genes-13-01577-s001.zip › Table S6.xlsx]

## Sheet: Sheet1
BrDA1.1	Forward Primer	ACCACAATGGCTATTACCAGAGT
	Reverse Primer	GGTCATCTGTATATGCTCAAGTGTT
BrDA1.2	Forward Primer	ACCACAATGGCTATTACCAGAGT
	Reverse Primer	ACTCTGCTTCCAACCACTTATGA
BrDA1.3	Forward Primer	GCCAGGAAAACGAAGACATAG
	Reverse Primer	CATCAGACTCGATTTGGTGCT
BrDA1.4	Forward Primer	AAAGGCTCTAACCAAAGGCACC
	Reverse Primer	CGGCTCTGAACCCATCTCCATA
BrDA1.5	Forward Primer	ACGAACATTCTGAGCCTACTG
	Reverse Primer	ATGCTCAAGTGTTCTCCTCAA
BrDAR1.1	Forward Primer	GAGAGGATAGAAGCCTGGACA
	Reverse Primer	CAAGCGAATATGATCAAGGGT
BrDAR1.2	Forward Primer	ATAGAGAGGATAGAAGCCTGGAC
	Reverse Primer	ATAGTCTCCGTAGCCGTGTTCT
BrDAR1.3	Forward Primer	ACTTTGGGGTTTGCTTTGGTA
	Reverse Primer	TTACCTTGCCTGAACCCATCC
BrDAR2.1	Forward Primer	AATCCTTGTATCTTTGGTGCGG
	Reverse Primer	CATTTGCTGCTCTGAAACCTCC
BrDAR2.2	Forward Primer	CAATCCTTGTATCTTTGGGGC
	Reverse Primer	GACCGTACTTACAAACCGCTG
BrDAR2.3	Forward Primer	CACGGGACAAAGAAGAACTCG
	Reverse Primer	TGGAGATGCGTCGTGTGCTAT
BrDAR2.4	Forward Primer	AGTCGGAACGCCAGAGAATAC
	Reverse Primer	GACCGTACTTACAAACCGCTG
BrDAR2.5	Forward Primer	TCCTCATCTTCTTCTTCATACGGTG
	Reverse Primer	AGTTCTCATACCAACAAGACGGTGA
BrDAR3.1	Forward Primer	ATGGGGTGGTTCTCCTGCTTC
	Reverse Primer	GGTGCATTCTTGGAAGCGTTG
BrDAR6.1	Forward Primer	TTGCCTCAAACCCTCTACTTC
	Reverse Primer	CGCTGCTGATTCATCTGTCTC
BrDAR6.2	Forward Primer	ACCAGGGACTTAGAAGAGCAT
	Reverse Primer	ACTTTCCTAAACCCTTCACCA
BrDAR6.3	Forward Primer	AACAGGAAAGACCACGGAATC
	Reverse Primer	TCCTGGAGGCTGGAGTTTGTA
